# Supplementary material for: ﻿Molecular phylogeny and morphology reveal four new species in Hymenochaetales and one new species in Cantharellales from Southwestern China
Source: MycoKeys. 2025 Mar 12;115:87–135. doi: 10.3897/mycokeys.115.142433 (PMC11923796; doi:10.3897/mycokeys.115.142433)
Supplement: XML Treatment for Botryobasidium daweishanense [file mycokeys.115.142433-treatment1.xml]

<!DOCTYPE tp:taxon-treatment
  PUBLIC "-//TaxonX//DTD Taxonomic Treatment Publishing DTD v0 20100105//EN" "tax-treatment-NSO.dtd">
<tp:taxon-treatment xmlns:tp="http://www.plazi.org/taxpub"><tp:treatment-meta><kwd-group><label>Taxon classification</label><kwd>
                <named-content content-type="kingdom">Fungi</named-content>
              </kwd><kwd>
                <named-content content-type="order">Cantharellales</named-content>
              </kwd><kwd>
                <named-content content-type="family">Botryobasidiaceae</named-content>
              </kwd></kwd-group><mixed-citation publication-type="journal"><person-group><name><surname>Zhang</surname><given-names>Jianling</given-names></name><name><surname>Gu</surname><given-names>Zirui</given-names></name><name><surname>Zhou</surname><given-names>Chunqin</given-names></name><name><surname>Zhou</surname><given-names>Hongmin</given-names></name></person-group><article-title>﻿Molecular phylogeny and morphology reveal four new species in <tp:taxon-name><tp:taxon-name-part taxon-name-part-type="order">Hymenochaetales</tp:taxon-name-part></tp:taxon-name> and one new species in <tp:taxon-name><tp:taxon-name-part taxon-name-part-type="order">Cantharellales</tp:taxon-name-part></tp:taxon-name> from Southwestern China</article-title><source>MycoKeys</source><day>12</day><month>03</month><year>2025</year><volume>115</volume><fpage>87</fpage><lpage>135</lpage><pub-id pub-id-type="doi">10.3897/mycokeys.115.142433</pub-id></mixed-citation></tp:treatment-meta><tp:nomenclature><label>﻿</label><tp:taxon-name>
              <object-id xmlns:xlink="http://www.w3.org/1999/xlink" content-type="arpha" xlink:type="simple">9104FC33-258B-540E-90AD-59E720D52954</object-id>
              <tp:taxon-name-part taxon-name-part-type="genus" reg="Botryobasidium">Botryobasidium</tp:taxon-name-part>
              <tp:taxon-name-part taxon-name-part-type="species" reg="daweishanense">daweishanense</tp:taxon-name-part>
              <object-id xmlns:xlink="http://www.w3.org/1999/xlink" content-type="mycobank" xlink:type="simple">856337</object-id>
            </tp:taxon-name><tp:taxon-authority>J.L. Zhang, H.M. Zhou &amp; C.L. Zhao</tp:taxon-authority><tp:taxon-status xmlns:xlink="http://www.w3.org/1999/xlink" xlink:type="simple">sp. nov.</tp:taxon-status><xref ref-type="fig" rid="F4">Figs 7</xref><xref ref-type="fig" rid="F5">, 8</xref></tp:nomenclature><tp:treatment-sec sec-type="diagnosis" id="SECID0EHFMM"><title>Diagnosis.</title><p><italic><tp:taxon-name><tp:taxon-name-part taxon-name-part-type="genus" reg="Botryobasidium">Botryobasidium</tp:taxon-name-part><tp:taxon-name-part taxon-name-part-type="species" reg="daweishanense">daweishanense</tp:taxon-name-part></tp:taxon-name></italic> differs from <italic><tp:taxon-name><tp:taxon-name-part taxon-name-part-type="genus" reg="Botryobasidium">B.</tp:taxon-name-part><tp:taxon-name-part taxon-name-part-type="species" reg="subcoronatum">subcoronatum</tp:taxon-name-part></tp:taxon-name></italic> by its araneose hymenial surface, smaller basidia, fusiform, cyanophilous, and wider basidiospores.</p><fig id="F4" position="float" orientation="portrait"><object-id xmlns:xlink="http://www.w3.org/1999/xlink" content-type="doi" xlink:type="simple">10.3897/mycokeys.115.142433.figure7</object-id><object-id xmlns:xlink="http://www.w3.org/1999/xlink" content-type="arpha" xlink:type="simple">4E5CD87B-265A-5C4B-A5E9-F56DF4CB5DF6</object-id><label>Figure 7.</label><caption><p>Basidiomata of <italic><tp:taxon-name><tp:taxon-name-part taxon-name-part-type="genus" reg="Botryobasidium">Botryobasidium</tp:taxon-name-part><tp:taxon-name-part taxon-name-part-type="species" reg="daweishanense">daweishanense</tp:taxon-name-part></tp:taxon-name></italic> (holotype, CLZhao 40062) <bold>A</bold> the front of the basidiomata <bold>B</bold> characteristic hymenophore. Scale bars: 1 cm (<bold>A</bold>); 1 mm (<bold>B</bold>).</p></caption><graphic xmlns:xlink="http://www.w3.org/1999/xlink" xlink:href="mycokeys-115-087-g007.jpg" position="float" orientation="portrait" xlink:type="simple" id="oo_1278299.jpg"><uri content-type="original_file" xlink:type="simple">https://binary.pensoft.net/fig/1278299</uri></graphic></fig></tp:treatment-sec><tp:treatment-sec sec-type="Holotype" id="SECID0EDHMM"><title>Holotype.</title><p>China • Yunnan Province, Honghe, Pingbian County, Daweishan National Nature Reserve, <named-content xmlns:xlink="http://www.w3.org/1999/xlink" content-type="dwc:verbatimCoordinates" xlink:type="simple"><named-content content-type="geo-json" specific-use="{&#34;type&#34;:&#34;Point&#34;,&#34;coordinates&#34;:[114.183333,28.700000]}" id="NCID0EMHMM" xlink:type="simple">28°42'N, 114°11'E</named-content></named-content>, evel. 1356 m asl., on fallen angiosperm branch, 1 August 2019, CLZhao 40062 (SWFC).</p><fig id="F5" position="float" orientation="portrait"><object-id xmlns:xlink="http://www.w3.org/1999/xlink" content-type="doi" xlink:type="simple">10.3897/mycokeys.115.142433.figure8</object-id><object-id xmlns:xlink="http://www.w3.org/1999/xlink" content-type="arpha" xlink:type="simple">1888EE39-BB8F-5B0E-8BF4-A9F804A5D370</object-id><label>Figure 8.</label><caption><p>Microscopic structures of <italic><tp:taxon-name><tp:taxon-name-part taxon-name-part-type="genus" reg="Botryobasidium">Botryobasidium</tp:taxon-name-part><tp:taxon-name-part taxon-name-part-type="species" reg="daweishanense">daweishanense</tp:taxon-name-part></tp:taxon-name></italic> (holotype, CLZhao 40062) <bold>A</bold> basidiospores <bold>B</bold> basidia and basidioles <bold>C</bold> a section of hymenium. Scale bars: 5 μm (<bold>A</bold>); 10 μm (<bold>B, C</bold>); 10 × 100 oil.</p></caption><graphic xmlns:xlink="http://www.w3.org/1999/xlink" xlink:href="mycokeys-115-087-g008.jpg" position="float" orientation="portrait" xlink:type="simple" id="oo_1278300.jpg"><uri content-type="original_file" xlink:type="simple">https://binary.pensoft.net/fig/1278300</uri></graphic></fig></tp:treatment-sec><tp:treatment-sec sec-type="etymology" id="SECID0ETIMM"><title>Etymology.</title><p><italic>Daweishanense</italic> (Lat.) refers to the type location “Daweishan National Nature Reserve,” China.</p></tp:treatment-sec><tp:treatment-sec sec-type="description" id="SECID0EAJMM"><title>Description.</title><p><bold><italic>Basidiomata</italic>.</bold> Annual, resupinate, coriaceous, without odor or taste when fresh, up to 1.6 cm long, 1.5 cm wide, and 100 μm thick. Hymenial surface araneose, cream when fresh, straw-yellow to yellowish when dry. Sterile margin thin, indistinct, slightly yellowish, up to 0.5 mm.</p><p><bold><italic>Hyphal system</italic>.</bold> Monomitic; generative hyphae with clamp connections, hyaline, thin to slightly thick-walled, frequently branched, interwoven, 5.0–8.0 μm in diam, <abbrev xmlns:xlink="http://www.w3.org/1999/xlink" xlink:title="Melzer’s reagent" id="ABBRID0ESJMM" xlink:type="simple">IKI</abbrev>–, <abbrev xmlns:xlink="http://www.w3.org/1999/xlink" xlink:title="Cotton Blue" id="ABBRID0EWJMM" xlink:type="simple">CB</abbrev>+; tissues unchanged in <abbrev xmlns:xlink="http://www.w3.org/1999/xlink" xlink:title="5% potassium hydroxide" id="ABBRID0E1JMM" xlink:type="simple">KOH</abbrev>.</p><p><bold><italic>Hymenium</italic>.</bold> Cystidia and cystidoles absent. Basidia barred, slightly sinuous, with six short sterigmata and a basal clamp connection, 11.5–18.0 × 5.0–8.0 μm; basidioles dominant, in shape similar to basidia, but slightly smaller. <bold><italic>Basidiospores</italic>.</bold> Fusiform, hyaline, thin-walled, smooth, <abbrev xmlns:xlink="http://www.w3.org/1999/xlink" xlink:title="Melzer’s reagent" id="ABBRID0EJKMM" xlink:type="simple">IKI</abbrev>–, <abbrev xmlns:xlink="http://www.w3.org/1999/xlink" xlink:title="Cotton Blue" id="ABBRID0ENKMM" xlink:type="simple">CB</abbrev>+, (6.0–)6.1–7.3 × (3.1–)3.3–3.9(–4.1) μm, L = 6.65 μm, W = 3.64 μm, Q = 1.81–1.85 (n = 60/2).</p></tp:treatment-sec><tp:treatment-sec sec-type="material" id="SECID0ERKMM"><title>Additional specimens examined.</title><p>China • Yunnan Province, Honghe, Pingbian County, Daweishan National Nature Reserve, <named-content xmlns:xlink="http://www.w3.org/1999/xlink" content-type="dwc:verbatimCoordinates" xlink:type="simple"><named-content content-type="geo-json" specific-use="{&#34;type&#34;:&#34;Point&#34;,&#34;coordinates&#34;:[114.183333,28.700000]}" id="NCID0E1KMM" xlink:type="simple">28°42'N, 114°11'E</named-content></named-content>, evel. 1356 m asl., on fallen angiosperm branch, 1 August 2019, CLZhao 40061 (SWFC).</p></tp:treatment-sec></tp:taxon-treatment>
