# Supplementary material for: ﻿Molecular phylogeny and morphology reveal four new species in Hymenochaetales and one new species in Cantharellales from Southwestern China
Source: MycoKeys. 2025 Mar 12;115:87–135. doi: 10.3897/mycokeys.115.142433 (PMC11923796; doi:10.3897/mycokeys.115.142433)
Supplement: XML Treatment for Inonotus subglobisporum [file mycokeys.115.142433-treatment2.xml]

<!DOCTYPE tp:taxon-treatment
  PUBLIC "-//TaxonX//DTD Taxonomic Treatment Publishing DTD v0 20100105//EN" "tax-treatment-NSO.dtd">
<tp:taxon-treatment xmlns:tp="http://www.plazi.org/taxpub"><tp:treatment-meta><kwd-group><label>Taxon classification</label><kwd>
                <named-content content-type="kingdom">Fungi</named-content>
              </kwd><kwd>
                <named-content content-type="order">Hymenochaetales</named-content>
              </kwd><kwd>
                <named-content content-type="family">Hymenochaetaceae</named-content>
              </kwd></kwd-group><mixed-citation publication-type="journal"><person-group><name><surname>Zhang</surname><given-names>Jianling</given-names></name><name><surname>Gu</surname><given-names>Zirui</given-names></name><name><surname>Zhou</surname><given-names>Chunqin</given-names></name><name><surname>Zhou</surname><given-names>Hongmin</given-names></name></person-group><article-title>﻿Molecular phylogeny and morphology reveal four new species in <tp:taxon-name><tp:taxon-name-part taxon-name-part-type="order">Hymenochaetales</tp:taxon-name-part></tp:taxon-name> and one new species in <tp:taxon-name><tp:taxon-name-part taxon-name-part-type="order">Cantharellales</tp:taxon-name-part></tp:taxon-name> from Southwestern China</article-title><source>MycoKeys</source><day>12</day><month>03</month><year>2025</year><volume>115</volume><fpage>87</fpage><lpage>135</lpage><pub-id pub-id-type="doi">10.3897/mycokeys.115.142433</pub-id></mixed-citation></tp:treatment-meta><tp:nomenclature><label>﻿</label><tp:taxon-name>
              <object-id xmlns:xlink="http://www.w3.org/1999/xlink" content-type="arpha" xlink:type="simple">9676140F-2969-5885-8DC0-E88158395C85</object-id>
              <tp:taxon-name-part taxon-name-part-type="genus" reg="Inonotus">Inonotus</tp:taxon-name-part>
              <tp:taxon-name-part taxon-name-part-type="species" reg="subglobisporum">subglobisporum</tp:taxon-name-part>
              <object-id xmlns:xlink="http://www.w3.org/1999/xlink" content-type="mycobank" xlink:type="simple">856340</object-id>
            </tp:taxon-name><tp:taxon-authority>J.L. Zhang, H.M. Zhou &amp; C.L. Zhao</tp:taxon-authority><tp:taxon-status xmlns:xlink="http://www.w3.org/1999/xlink" xlink:type="simple">sp. nov.</tp:taxon-status><xref ref-type="fig" rid="F6">Figs 9</xref><xref ref-type="fig" rid="F7">, 10</xref></tp:nomenclature><tp:treatment-sec sec-type="diagnosis" id="SECID0ERMMM"><title>Diagnosis.</title><p><italic><tp:taxon-name><tp:taxon-name-part taxon-name-part-type="genus" reg="Inonotus">Inonotus</tp:taxon-name-part><tp:taxon-name-part taxon-name-part-type="species" reg="subglobisporum">subglobisporum</tp:taxon-name-part></tp:taxon-name></italic> differs from <italic><tp:taxon-name><tp:taxon-name-part taxon-name-part-type="genus" reg="Inonotus">I.</tp:taxon-name-part><tp:taxon-name-part taxon-name-part-type="species" reg="radiata">radiata</tp:taxon-name-part></tp:taxon-name></italic> by its perennial basidiomata, laterally stipitate, polygon pores, tapered, dark brown, thick-walled setae, and subglobose, thick-walled, hyaline basidiospores.</p><fig id="F6" position="float" orientation="portrait"><object-id xmlns:xlink="http://www.w3.org/1999/xlink" content-type="doi" xlink:type="simple">10.3897/mycokeys.115.142433.figure9</object-id><object-id xmlns:xlink="http://www.w3.org/1999/xlink" content-type="arpha" xlink:type="simple">BBEB5A82-28AE-58F4-BBF1-EB0E95636414</object-id><label>Figure 9.</label><caption><p>Basidiomata of <italic><tp:taxon-name><tp:taxon-name-part taxon-name-part-type="genus" reg="Inonotus">Inonotus</tp:taxon-name-part><tp:taxon-name-part taxon-name-part-type="species" reg="subglobisporum">subglobisporum</tp:taxon-name-part></tp:taxon-name></italic> (holotype, CLZhao 8765) <bold>A, B</bold> the front of the basidiomata <bold>C, D</bold> characteristic hymenophore. Scale bars: 1 cm (<bold>A, C</bold>); 1 mm (<bold>B, D</bold>).</p></caption><graphic xmlns:xlink="http://www.w3.org/1999/xlink" xlink:href="mycokeys-115-087-g009.jpg" position="float" orientation="portrait" xlink:type="simple" id="oo_1278301.jpg"><uri content-type="original_file" xlink:type="simple">https://binary.pensoft.net/fig/1278301</uri></graphic></fig></tp:treatment-sec><tp:treatment-sec sec-type="Holotype" id="SECID0ENOMM"><title>Holotype.</title><p>China • Yunnan Province, Puer, Jingdong County, Ailaoshan National Nature Reserve, <named-content xmlns:xlink="http://www.w3.org/1999/xlink" content-type="dwc:verbatimCoordinates" xlink:type="simple"><named-content content-type="geo-json" specific-use="{&#34;type&#34;:&#34;Point&#34;,&#34;coordinates&#34;:[101.866667,23.700000]}" id="NCID0EWOMM" xlink:type="simple">23°42'N, 101°52'E</named-content></named-content>, evel. 2450 m asl., on fallen angiosperm trunk, 25 August 2018, CLZhao 8765 (SWFC).</p><fig id="F7" position="float" orientation="portrait"><object-id xmlns:xlink="http://www.w3.org/1999/xlink" content-type="doi" xlink:type="simple">10.3897/mycokeys.115.142433.figure10</object-id><object-id xmlns:xlink="http://www.w3.org/1999/xlink" content-type="arpha" xlink:type="simple">C24316E0-80D7-5D0C-874F-CDE5704418D4</object-id><label>Figure 10.</label><caption><p>Microscopic structures of <italic><tp:taxon-name><tp:taxon-name-part taxon-name-part-type="genus" reg="Inonotus">Inonotus</tp:taxon-name-part><tp:taxon-name-part taxon-name-part-type="species" reg="subglobisporum">subglobisporum</tp:taxon-name-part></tp:taxon-name></italic> (holotype, CLZhao 8765) <bold>A</bold> basidiospores <bold>B</bold> basidia and basidioles <bold>C</bold> setae <bold>D</bold> hymenium and hyphae from trama <bold>E</bold> hyphae from context. Scale bars: 5 μm (<bold>A</bold>); 10 μm (<bold>B–E</bold>); 10 × 100 oil.</p></caption><graphic xmlns:xlink="http://www.w3.org/1999/xlink" xlink:href="mycokeys-115-087-g010.jpg" position="float" orientation="portrait" xlink:type="simple" id="oo_1278302.jpg"><uri content-type="original_file" xlink:type="simple">https://binary.pensoft.net/fig/1278302</uri></graphic></fig></tp:treatment-sec><tp:treatment-sec sec-type="etymology" id="SECID0EBQMM"><title>Etymology.</title><p><italic>Subglobisporum</italic> (Lat.) refers to the subglobose basidiospores.</p></tp:treatment-sec><tp:treatment-sec sec-type="description" id="SECID0EOQMM"><title>Description.</title><p><bold><italic>Basidiomata</italic>.</bold> Perennial, laterally stipitate, solitary, without odor or taste when fresh. Pilei fan-shaped, cortical to cork, extend up to 1.3 cm long, 2.2 cm wide, and 6 mm thick in diam at the base. Pileal surface honey-yellow to fuscous when fresh, vinaceous brown to fuscous when dry. Pore surface cream, when fresh, becomes cream to fawn when dry; pores polygonal, 4–6 per mm. Context cinnamon-buff when dry, cork, up to 5 mm thick. Tubes cream to fawn when dry, cork, up to 1 mm long. Stipe with the same color as pores, up to 23 mm long and 15 mm in diameter when dry.</p><p><bold><italic>Hyphal structure</italic>.</bold> Monomitic; generative hyphae, simple-septate, slightly thick-walled, frequently branched, interwoven. Generative hyphae in the tube frequent, brownish, slightly thick-walled, easily collapsing, 2.5–5.0 µm in diam. Generative hyphae in the context frequent, brown, slightly thick-walled, 3.0–7.0 µm in diam, <abbrev xmlns:xlink="http://www.w3.org/1999/xlink" xlink:title="Melzer’s reagent" id="ABBRID0EARMM" xlink:type="simple">IKI</abbrev>–, <abbrev xmlns:xlink="http://www.w3.org/1999/xlink" xlink:title="Cotton Blue" id="ABBRID0EERMM" xlink:type="simple">CB</abbrev>–; tissues brownish in <abbrev xmlns:xlink="http://www.w3.org/1999/xlink" xlink:title="5% potassium hydroxide" id="ABBRID0EIRMM" xlink:type="simple">KOH</abbrev>. <bold><italic>Context</italic>.</bold> Setae numerous, tapered, dark brown, thick-walled, strongly encrusted in the surface, and almost entirely buried, 12.0–69.5 × 4.0–11.0 μm, cystidoles absent. Basidia clavate, with four short sterigmata and a basal simple-septate, 5.5–13.0 × 2.5–6.5 μm; basidioles in shape similar to basidia, but slightly smaller. <bold><italic>Basidiospores</italic>.</bold> Subglobose, hyaline, thick-walled, smooth, <abbrev xmlns:xlink="http://www.w3.org/1999/xlink" xlink:title="Melzer’s reagent" id="ABBRID0EURMM" xlink:type="simple">IKI</abbrev>–, <abbrev xmlns:xlink="http://www.w3.org/1999/xlink" xlink:title="Cotton Blue" id="ABBRID0EYRMM" xlink:type="simple">CB</abbrev>+, (3.5–)3.6–4.3(–4.4) × (2.6–)2.8–3.5(–3.6) μm, L = 3.99 μm, W = 3.20 μm, Q = 1.22–1.27 (n = 120/4).</p></tp:treatment-sec><tp:treatment-sec sec-type="material" id="SECID0E3RMM"><title>Other specimens examined.</title><p>China • Yunnan Province, Puer, Jingdong County, Ailaoshan National Nature Reserve, <named-content xmlns:xlink="http://www.w3.org/1999/xlink" content-type="dwc:verbatimCoordinates" xlink:type="simple"><named-content content-type="geo-json" specific-use="{&#34;type&#34;:&#34;Point&#34;,&#34;coordinates&#34;:[101.866667,23.700000]}" id="NCID0EFSMM" xlink:type="simple">23°42'N, 101°52'E</named-content></named-content>, evel. 2450 m asl., on fallen angiosperm trunk, 23 August 2018, CLZhao 8331; CLZhao 8387; CLZhao 8433; CLZhao 8543; 24 August 2018, CLZhao 8500; 25 August 2018, CLZhao 8678; CLZhao 8737; CLZhao 8789 (SWFC).</p></tp:treatment-sec></tp:taxon-treatment>
