# Supplementary material for: ﻿Molecular phylogeny and morphology reveal four new species in Hymenochaetales and one new species in Cantharellales from Southwestern China
Source: MycoKeys. 2025 Mar 12;115:87–135. doi: 10.3897/mycokeys.115.142433 (PMC11923796; doi:10.3897/mycokeys.115.142433)
Supplement: XML Treatment for Kneiffiella bubalina [file mycokeys.115.142433-treatment3.xml]

<!DOCTYPE tp:taxon-treatment
  PUBLIC "-//TaxonX//DTD Taxonomic Treatment Publishing DTD v0 20100105//EN" "tax-treatment-NSO.dtd">
<tp:taxon-treatment xmlns:tp="http://www.plazi.org/taxpub"><tp:treatment-meta><kwd-group><label>Taxon classification</label><kwd>
                <named-content content-type="kingdom">Fungi</named-content>
              </kwd><kwd>
                <named-content content-type="order">Hymenochaetales</named-content>
              </kwd><kwd>
                <named-content content-type="family">Hyphodontiaceae</named-content>
              </kwd></kwd-group><mixed-citation publication-type="journal"><person-group><name><surname>Zhang</surname><given-names>Jianling</given-names></name><name><surname>Gu</surname><given-names>Zirui</given-names></name><name><surname>Zhou</surname><given-names>Chunqin</given-names></name><name><surname>Zhou</surname><given-names>Hongmin</given-names></name></person-group><article-title>﻿Molecular phylogeny and morphology reveal four new species in <tp:taxon-name><tp:taxon-name-part taxon-name-part-type="order">Hymenochaetales</tp:taxon-name-part></tp:taxon-name> and one new species in <tp:taxon-name><tp:taxon-name-part taxon-name-part-type="order">Cantharellales</tp:taxon-name-part></tp:taxon-name> from Southwestern China</article-title><source>MycoKeys</source><day>12</day><month>03</month><year>2025</year><volume>115</volume><fpage>87</fpage><lpage>135</lpage><pub-id pub-id-type="doi">10.3897/mycokeys.115.142433</pub-id></mixed-citation></tp:treatment-meta><tp:nomenclature><label>﻿</label><tp:taxon-name>
              <object-id xmlns:xlink="http://www.w3.org/1999/xlink" content-type="arpha" xlink:type="simple">123371FA-83FE-50F0-8AE4-553EF3F4D851</object-id>
              <tp:taxon-name-part taxon-name-part-type="genus" reg="Kneiffiella">Kneiffiella</tp:taxon-name-part>
              <tp:taxon-name-part taxon-name-part-type="species" reg="bubalina">bubalina</tp:taxon-name-part>
              <object-id xmlns:xlink="http://www.w3.org/1999/xlink" content-type="mycobank" xlink:type="simple">856342</object-id>
            </tp:taxon-name><tp:taxon-authority>J.L. Zhang, H.M. Zhou &amp; C.L. Zhao</tp:taxon-authority><tp:taxon-status xmlns:xlink="http://www.w3.org/1999/xlink" xlink:type="simple">sp. nov.</tp:taxon-status><xref ref-type="fig" rid="F8">Figs 11</xref><xref ref-type="fig" rid="F9">, 12</xref></tp:nomenclature><tp:treatment-sec sec-type="diagnosis" id="SECID0E3TMM"><title>Diagnosis.</title><p><italic><tp:taxon-name><tp:taxon-name-part taxon-name-part-type="genus" reg="Kneiffiella">Kneiffiella</tp:taxon-name-part><tp:taxon-name-part taxon-name-part-type="species" reg="bubalina">bubalina</tp:taxon-name-part></tp:taxon-name></italic> differs from <italic><tp:taxon-name><tp:taxon-name-part taxon-name-part-type="genus" reg="Kneiffiella">K.</tp:taxon-name-part><tp:taxon-name-part taxon-name-part-type="species" reg="subalutacea">subalutacea</tp:taxon-name-part></tp:taxon-name></italic> by its cream basidiomata and cylindrical to slightly allantoid basidiospores.</p><fig id="F8" position="float" orientation="portrait"><object-id xmlns:xlink="http://www.w3.org/1999/xlink" content-type="doi" xlink:type="simple">10.3897/mycokeys.115.142433.figure11</object-id><object-id xmlns:xlink="http://www.w3.org/1999/xlink" content-type="arpha" xlink:type="simple">8B7849AA-82CC-50E7-8884-966E1B2ADC9F</object-id><label>Figure 11.</label><caption><p>Basidiomata of <italic><tp:taxon-name><tp:taxon-name-part taxon-name-part-type="genus" reg="Kneiffiella">Kneiffiella</tp:taxon-name-part><tp:taxon-name-part taxon-name-part-type="species" reg="bubalina">bubalina</tp:taxon-name-part></tp:taxon-name></italic> (holotype, CLZhao 15708) <bold>A</bold> the front of the basidiomata <bold>B</bold> characteristic hymenophore. Scale bars: 1 cm (<bold>A</bold>); 1 mm (<bold>B</bold>).</p></caption><graphic xmlns:xlink="http://www.w3.org/1999/xlink" xlink:href="mycokeys-115-087-g011.jpg" position="float" orientation="portrait" xlink:type="simple" id="oo_1278303.jpg"><uri content-type="original_file" xlink:type="simple">https://binary.pensoft.net/fig/1278303</uri></graphic></fig></tp:treatment-sec><tp:treatment-sec sec-type="Holotype" id="SECID0EYVMM"><title>Holotype.</title><p>China • Yunnan Province, Wenshan, Xichou County, Jiguanshan Forestry Park, <named-content xmlns:xlink="http://www.w3.org/1999/xlink" content-type="dwc:verbatimCoordinates" xlink:type="simple"><named-content content-type="geo-json" specific-use="{&#34;type&#34;:&#34;Point&#34;,&#34;coordinates&#34;:[105.366667,23.883333]}" id="NCID0EBWMM" xlink:type="simple">23°53'N, 104°82'E</named-content></named-content>, evel. 1730 m asl., on fallen angiosperm branch, 22 July 2019, CLZhao 15708 (SWFC).</p><fig id="F9" position="float" orientation="portrait"><object-id xmlns:xlink="http://www.w3.org/1999/xlink" content-type="doi" xlink:type="simple">10.3897/mycokeys.115.142433.figure12</object-id><object-id xmlns:xlink="http://www.w3.org/1999/xlink" content-type="arpha" xlink:type="simple">CAE29AFE-13ED-574C-B126-920AFA7117FC</object-id><label>Figure 12.</label><caption><p>Microscopic structures of <italic><tp:taxon-name><tp:taxon-name-part taxon-name-part-type="genus" reg="Kneiffiella">Kneiffiella</tp:taxon-name-part><tp:taxon-name-part taxon-name-part-type="species" reg="bubalina">bubalina</tp:taxon-name-part></tp:taxon-name></italic> (holotype, CLZhao 15708) <bold>A</bold> basidiospores <bold>B</bold> basidia and basidioles <bold>C</bold> cystidia <bold>D</bold> a section of hymenium. Scale bars: 5 μm (<bold>A</bold>); 10 μm (<bold>B–D</bold>); 10 × 100 oil.</p></caption><graphic xmlns:xlink="http://www.w3.org/1999/xlink" xlink:href="mycokeys-115-087-g012.jpg" position="float" orientation="portrait" xlink:type="simple" id="oo_1278304.jpg"><uri content-type="original_file" xlink:type="simple">https://binary.pensoft.net/fig/1278304</uri></graphic></fig></tp:treatment-sec><tp:treatment-sec sec-type="etymology" id="SECID0EKXMM"><title>Etymology.</title><p><italic><tp:taxon-name><tp:taxon-name-part taxon-name-part-type="genus" reg="Bubalina">Bubalina</tp:taxon-name-part></tp:taxon-name></italic> (Lat.) refers to its buff-colored hymenial surface.</p></tp:treatment-sec><tp:treatment-sec sec-type="description" id="SECID0EXXMM"><title>Description.</title><p><bold><italic>Basidiomata</italic>.</bold> Annual, resupinate, smooth, membranous, without odor or taste when fresh, up to 1.6 cm long, 1.1 cm wide, and 0.1–0.2 mm thick. Hymenial surface araneose, white to cream when fresh, buff when dry. Sterile margin thin, indistinct, slightly buff, up to 1 mm.</p><p><bold><italic>Hyphal system</italic>.</bold> Monomitic; generative hyphae with clamp connections, slightly thick-walled, frequently branched, interwoven, <abbrev xmlns:xlink="http://www.w3.org/1999/xlink" xlink:title="Melzer’s reagent" id="ABBRID0EJYMM" xlink:type="simple">IKI</abbrev>–, <abbrev xmlns:xlink="http://www.w3.org/1999/xlink" xlink:title="Cotton Blue" id="ABBRID0ENYMM" xlink:type="simple">CB</abbrev>–, 2.5–3.5 μm in diam; tissues unchanged in <abbrev xmlns:xlink="http://www.w3.org/1999/xlink" xlink:title="5% potassium hydroxide" id="ABBRID0ERYMM" xlink:type="simple">KOH</abbrev>.</p><p><bold><italic>Hymenium</italic>.</bold> Cystidia numerous, tubular, rising from subiculum with a basal clamp connection, hyaline, thick-walled except in the apical part, smooth, 103.5–162.5 × 6.0–8.0 μm; cystidioles absent. Basidia club-shaped, slight constriction in the middle part, with four sterigmata and a basal clamp connection, 10.0–14.0 × 4.5–5.0 μm; basidioles dominant, in shape similar to basidia, but slightly smaller. <bold><italic>Basidiospores</italic>.</bold> Cylindrical to slightly allantoid, slightly narrower in apical part, hyaline, thin-walled, smooth, <abbrev xmlns:xlink="http://www.w3.org/1999/xlink" xlink:title="Melzer’s reagent" id="ABBRID0EAZMM" xlink:type="simple">IKI</abbrev>–, <abbrev xmlns:xlink="http://www.w3.org/1999/xlink" xlink:title="Cotton Blue" id="ABBRID0EEZMM" xlink:type="simple">CB</abbrev>–, 8.0–8.9(–9.1) × (1.7–)1.8–2.3(–2.6) μm, L = 8.41 μm, W = 2.03 μm, Q = 4.15 (n = 30/1).</p></tp:treatment-sec></tp:taxon-treatment>
