# Supplementary material for: ﻿Molecular phylogeny and morphology reveal four new species in Hymenochaetales and one new species in Cantharellales from Southwestern China
Source: MycoKeys. 2025 Mar 12;115:87–135. doi: 10.3897/mycokeys.115.142433 (PMC11923796; doi:10.3897/mycokeys.115.142433)
Supplement: XML Treatment for Xylodon granulanoides [file mycokeys.115.142433-treatment4.xml]

<!DOCTYPE tp:taxon-treatment
  PUBLIC "-//TaxonX//DTD Taxonomic Treatment Publishing DTD v0 20100105//EN" "tax-treatment-NSO.dtd">
<tp:taxon-treatment xmlns:tp="http://www.plazi.org/taxpub"><tp:treatment-meta><kwd-group><label>Taxon classification</label><kwd>
                <named-content content-type="kingdom">Fungi</named-content>
              </kwd><kwd>
                <named-content content-type="order">Hymenochaetales</named-content>
              </kwd><kwd>
                <named-content content-type="family">Schizoporaceae</named-content>
              </kwd></kwd-group><mixed-citation publication-type="journal"><person-group><name><surname>Zhang</surname><given-names>Jianling</given-names></name><name><surname>Gu</surname><given-names>Zirui</given-names></name><name><surname>Zhou</surname><given-names>Chunqin</given-names></name><name><surname>Zhou</surname><given-names>Hongmin</given-names></name></person-group><article-title>﻿Molecular phylogeny and morphology reveal four new species in <tp:taxon-name><tp:taxon-name-part taxon-name-part-type="order">Hymenochaetales</tp:taxon-name-part></tp:taxon-name> and one new species in <tp:taxon-name><tp:taxon-name-part taxon-name-part-type="order">Cantharellales</tp:taxon-name-part></tp:taxon-name> from Southwestern China</article-title><source>MycoKeys</source><day>12</day><month>03</month><year>2025</year><volume>115</volume><fpage>87</fpage><lpage>135</lpage><pub-id pub-id-type="doi">10.3897/mycokeys.115.142433</pub-id></mixed-citation></tp:treatment-meta><tp:nomenclature><label>﻿</label><tp:taxon-name>
              <object-id xmlns:xlink="http://www.w3.org/1999/xlink" content-type="arpha" xlink:type="simple">6A26C887-B1E1-5969-B95B-1A49121DD126</object-id>
              <tp:taxon-name-part taxon-name-part-type="genus" reg="Xylodon">Xylodon</tp:taxon-name-part>
              <tp:taxon-name-part taxon-name-part-type="species" reg="granulanoides">granulanoides</tp:taxon-name-part>
              <object-id xmlns:xlink="http://www.w3.org/1999/xlink" content-type="mycobank" xlink:type="simple">856343</object-id>
            </tp:taxon-name><tp:taxon-authority>J.L. Zhang, H.M. Zhou &amp; C.L. Zhao</tp:taxon-authority><tp:taxon-status xmlns:xlink="http://www.w3.org/1999/xlink" xlink:type="simple">sp. nov.</tp:taxon-status><xref ref-type="fig" rid="F10">Figs 13</xref><xref ref-type="fig" rid="F11">, 14</xref></tp:nomenclature><tp:treatment-sec sec-type="diagnosis" id="SECID0E11MM"><title>Diagnosis.</title><p><italic><tp:taxon-name><tp:taxon-name-part taxon-name-part-type="genus" reg="Xylodon">Xylodon</tp:taxon-name-part><tp:taxon-name-part taxon-name-part-type="species" reg="granulanoides">granulanoides</tp:taxon-name-part></tp:taxon-name></italic> differs from <italic><tp:taxon-name><tp:taxon-name-part taxon-name-part-type="genus" reg="Xylodon">X.</tp:taxon-name-part><tp:taxon-name-part taxon-name-part-type="species" reg="granulans">granulans</tp:taxon-name-part></tp:taxon-name></italic>. by its varied cystidia and broadly ellipsoid, thick-walled basidiospores measuring 4.7–5.3 × 3.6–4.1 μm.</p><fig id="F10" position="float" orientation="portrait"><object-id xmlns:xlink="http://www.w3.org/1999/xlink" content-type="doi" xlink:type="simple">10.3897/mycokeys.115.142433.figure13</object-id><object-id xmlns:xlink="http://www.w3.org/1999/xlink" content-type="arpha" xlink:type="simple">850D861F-E6BE-5A55-8B2F-0D38DD340304</object-id><label>Figure 13.</label><caption><p>Basidiomata of <italic><tp:taxon-name><tp:taxon-name-part taxon-name-part-type="genus" reg="Xylodon">Xylodon</tp:taxon-name-part><tp:taxon-name-part taxon-name-part-type="species" reg="granulanoides">granulanoides</tp:taxon-name-part></tp:taxon-name></italic> (holotype, CLZhao 17253) <bold>A</bold> the front of the basidiomata <bold>B</bold> characteristic hymenophore. Scale bars: 1 cm (<bold>A</bold>); 1 mm (<bold>B</bold>).</p></caption><graphic xmlns:xlink="http://www.w3.org/1999/xlink" xlink:href="mycokeys-115-087-g013.jpg" position="float" orientation="portrait" xlink:type="simple" id="oo_1278305.jpg"><uri content-type="original_file" xlink:type="simple">https://binary.pensoft.net/fig/1278305</uri></graphic></fig></tp:treatment-sec><tp:treatment-sec sec-type="Holotype" id="SECID0EW3MM"><title>Holotype.</title><p>China • Yunnan Province, Wenshan, Pingbian County, Wenshan National Nature Reserve, <named-content xmlns:xlink="http://www.w3.org/1999/xlink" content-type="dwc:verbatimCoordinates" xlink:type="simple"><named-content content-type="geo-json" specific-use="{&#34;type&#34;:&#34;Point&#34;,&#34;coordinates&#34;:[104.550000,23.366667]}" id="NCID0E63MM" xlink:type="simple">23°22'N, 103°93'E</named-content></named-content>, evel. 1753 m asl., on fallen angiosperm branch, 28 July 2019, CLZhao 17253 (SWFC).</p><fig id="F11" position="float" orientation="portrait"><object-id xmlns:xlink="http://www.w3.org/1999/xlink" content-type="doi" xlink:type="simple">10.3897/mycokeys.115.142433.figure14</object-id><object-id xmlns:xlink="http://www.w3.org/1999/xlink" content-type="arpha" xlink:type="simple">35E9E582-5B0A-5D05-8BB0-B2B16657E9CE</object-id><label>Figure 14.</label><caption><p>Microscopic structures of <italic><tp:taxon-name><tp:taxon-name-part taxon-name-part-type="genus" reg="Xylodon">Xylodon</tp:taxon-name-part><tp:taxon-name-part taxon-name-part-type="species" reg="granulanoides">granulanoides</tp:taxon-name-part></tp:taxon-name></italic> (holotype, CLZhao 17253) <bold>A</bold> basidiospores <bold>B</bold> basidia and basidioles <bold>C</bold> cystidioles <bold>D–H</bold> cystidia <bold>I</bold> a section of hymenium. Scale bars: 5 μm (<bold>A</bold>); 10 μm (<bold>B–I</bold>); 10 × 100 oil.</p></caption><graphic xmlns:xlink="http://www.w3.org/1999/xlink" xlink:href="mycokeys-115-087-g014.jpg" position="float" orientation="portrait" xlink:type="simple" id="oo_1278306.jpg"><uri content-type="original_file" xlink:type="simple">https://binary.pensoft.net/fig/1278306</uri></graphic></fig></tp:treatment-sec><tp:treatment-sec sec-type="etymology" id="SECID0EK5MM"><title>Etymology.</title><p><italic>Granulanoides</italic> (Lat.) refers to the new species’ resemblance to <italic><tp:taxon-name><tp:taxon-name-part taxon-name-part-type="genus" reg="Xylodon">Xylodon</tp:taxon-name-part><tp:taxon-name-part taxon-name-part-type="species" reg="granulans">granulans</tp:taxon-name-part></tp:taxon-name></italic>.</p></tp:treatment-sec><tp:treatment-sec sec-type="description" id="SECID0EC6MM"><title>Description.</title><p><bold><italic>Basidiomata</italic>.</bold> Annual, resupinate, adnate, membranous, without odor or taste when fresh, brittle when dry, up to 5.3 cm long, 2.5 cm wide, and 0.1 mm thick. Hymenial surfaces grandinioid, white to cream when fresh, cream to slightly buff upon drying. Sterile margin thin, indistinct, slightly cream, up to 1 mm.</p><p><bold><italic>Hyphal system</italic>.</bold> Monomitic; generative hyphae with clamp connections slightly encrusted with crystals amongst generative hyphae, hyaline, slightly thick-walled, frequently branched, interwoven, 2.5–3.5 μm in diam, <abbrev xmlns:xlink="http://www.w3.org/1999/xlink" xlink:title="Melzer’s reagent" id="ABBRID0EU6MM" xlink:type="simple">IKI</abbrev>–, <abbrev xmlns:xlink="http://www.w3.org/1999/xlink" xlink:title="Cotton Blue" id="ABBRID0EY6MM" xlink:type="simple">CB</abbrev>–; tissues unchanged in <abbrev xmlns:xlink="http://www.w3.org/1999/xlink" xlink:title="5% potassium hydroxide" id="ABBRID0E36MM" xlink:type="simple">KOH</abbrev>.</p><p><bold><italic>Hymenium</italic>.</bold> Cystidia numerous, subclavate to cylindrical, or slightly subcapitate, hyaline, thin-walled, 9.5–29.0 × 4.0–9.5 μm; cystidioles are present, subcapitate, hyaline, thin-walled, 13.5–21.0 × 5.0–9.0 μm. Basidia subcylindrical to clavate, hyaline, thin-walled, with four sterigmata and a basal clamp connection, 11.0–16.0 × 4.0–5.5 µm; basidioles dominant, in shape similar to basidia, but slightly smaller. <bold><italic>Basidiospores</italic>.</bold> Broadly ellipsoid, part has a large drop of oil, hyaline, slightly thick-walled, smooth, <abbrev xmlns:xlink="http://www.w3.org/1999/xlink" xlink:title="Melzer’s reagent" id="ABBRID0ELANM" xlink:type="simple">IKI</abbrev>–, <abbrev xmlns:xlink="http://www.w3.org/1999/xlink" xlink:title="Cotton Blue" id="ABBRID0EPANM" xlink:type="simple">CB</abbrev>–, (4.6–)4.7–5.3(–5.3) × (3.4–)3.6–4.1(–4.2) μm, L = 4.92 μm, W = 3.90 μm, Q = 1.26 (n = 30/1).</p></tp:treatment-sec></tp:taxon-treatment>
