# Supplementary material for: ﻿Molecular phylogeny and morphology reveal four new species in Hymenochaetales and one new species in Cantharellales from Southwestern China
Source: MycoKeys. 2025 Mar 12;115:87–135. doi: 10.3897/mycokeys.115.142433 (PMC11923796; doi:10.3897/mycokeys.115.142433)
Supplement: XML Treatment for Xylodon granulans [file mycokeys.115.142433-treatment5.xml]

<!DOCTYPE tp:taxon-treatment
  PUBLIC "-//TaxonX//DTD Taxonomic Treatment Publishing DTD v0 20100105//EN" "tax-treatment-NSO.dtd">
<tp:taxon-treatment xmlns:tp="http://www.plazi.org/taxpub"><tp:treatment-meta><kwd-group><label>Taxon classification</label><kwd>
                <named-content content-type="kingdom">Fungi</named-content>
              </kwd><kwd>
                <named-content content-type="order">Hymenochaetales</named-content>
              </kwd><kwd>
                <named-content content-type="family">Schizoporaceae</named-content>
              </kwd></kwd-group><mixed-citation publication-type="journal"><person-group><name><surname>Zhang</surname><given-names>Jianling</given-names></name><name><surname>Gu</surname><given-names>Zirui</given-names></name><name><surname>Zhou</surname><given-names>Chunqin</given-names></name><name><surname>Zhou</surname><given-names>Hongmin</given-names></name></person-group><article-title>﻿Molecular phylogeny and morphology reveal four new species in <tp:taxon-name><tp:taxon-name-part taxon-name-part-type="order">Hymenochaetales</tp:taxon-name-part></tp:taxon-name> and one new species in <tp:taxon-name><tp:taxon-name-part taxon-name-part-type="order">Cantharellales</tp:taxon-name-part></tp:taxon-name> from Southwestern China</article-title><source>MycoKeys</source><day>12</day><month>03</month><year>2025</year><volume>115</volume><fpage>87</fpage><lpage>135</lpage><pub-id pub-id-type="doi">10.3897/mycokeys.115.142433</pub-id></mixed-citation></tp:treatment-meta><tp:nomenclature><label>﻿</label><tp:taxon-name>
              <object-id xmlns:xlink="http://www.w3.org/1999/xlink" content-type="arpha" xlink:type="simple">3955F00F-67DC-5235-BE5D-947988B06E48</object-id>
              <tp:taxon-name-part taxon-name-part-type="genus" reg="Xylodon">Xylodon</tp:taxon-name-part>
              <tp:taxon-name-part taxon-name-part-type="species" reg="granulans">granulans</tp:taxon-name-part>
              <object-id xmlns:xlink="http://www.w3.org/1999/xlink" content-type="mycobank" xlink:type="simple">856344</object-id>
            </tp:taxon-name><tp:taxon-authority>J.L. Zhang, H.M. Zhou &amp; C.L. Zhao</tp:taxon-authority><tp:taxon-status xmlns:xlink="http://www.w3.org/1999/xlink" xlink:type="simple">sp. nov.</tp:taxon-status><xref ref-type="fig" rid="F12">Figs 15</xref><xref ref-type="fig" rid="F13">, 16</xref></tp:nomenclature><tp:treatment-sec sec-type="diagnosis" id="SECID0EFCNM"><title>Diagnosis.</title><p><italic><tp:taxon-name><tp:taxon-name-part taxon-name-part-type="genus" reg="Xylodon">Xylodon</tp:taxon-name-part><tp:taxon-name-part taxon-name-part-type="species" reg="granulans">granulans</tp:taxon-name-part></tp:taxon-name></italic> differs from <italic><tp:taxon-name><tp:taxon-name-part taxon-name-part-type="genus" reg="Xylodon">X.</tp:taxon-name-part><tp:taxon-name-part taxon-name-part-type="species" reg="wenshanensis">wenshanensis</tp:taxon-name-part></tp:taxon-name></italic> by its broadly ellipsoid, thin-walled basidiospores measuring 3.8–4.2 × 2.9–3.3 μm.</p><fig id="F12" position="float" orientation="portrait"><object-id xmlns:xlink="http://www.w3.org/1999/xlink" content-type="doi" xlink:type="simple">10.3897/mycokeys.115.142433.figure15</object-id><object-id xmlns:xlink="http://www.w3.org/1999/xlink" content-type="arpha" xlink:type="simple">9B21E06C-589F-5E21-B655-EED2FA65040E</object-id><label>Figure 15.</label><caption><p>Basidiomata of <italic><tp:taxon-name><tp:taxon-name-part taxon-name-part-type="genus" reg="Xylodon">Xylodon</tp:taxon-name-part><tp:taxon-name-part taxon-name-part-type="species" reg="granulans">granulans</tp:taxon-name-part></tp:taxon-name></italic> (holotype, CLZhao 17866) <bold>A</bold> the front of the basidiomata <bold>B</bold> characteristic hymenophore. Scale bars: 1 cm (<bold>A</bold>); 1 mm (<bold>B</bold>).</p></caption><graphic xmlns:xlink="http://www.w3.org/1999/xlink" xlink:href="mycokeys-115-087-g015.jpg" position="float" orientation="portrait" xlink:type="simple" id="oo_1278307.jpg"><uri content-type="original_file" xlink:type="simple">https://binary.pensoft.net/fig/1278307</uri></graphic></fig></tp:treatment-sec><tp:treatment-sec sec-type="Holotype" id="SECID0EBENM"><title>Holotype.</title><p>China • Yunnan Province, Honghe, Pingbian County, Daweishan National Nature Reserve, <named-content xmlns:xlink="http://www.w3.org/1999/xlink" content-type="dwc:verbatimCoordinates" xlink:type="simple"><named-content content-type="geo-json" specific-use="{&#34;type&#34;:&#34;Point&#34;,&#34;coordinates&#34;:[114.183333,28.700000]}" id="NCID0EKENM" xlink:type="simple">28°42'N, 114°11'E</named-content></named-content>, evel. 1356 m asl. on fallen angiosperm branch, 1 August 2019, CLZhao 17866 (SWFC).</p><fig id="F13" position="float" orientation="portrait"><object-id xmlns:xlink="http://www.w3.org/1999/xlink" content-type="doi" xlink:type="simple">10.3897/mycokeys.115.142433.figure16</object-id><object-id xmlns:xlink="http://www.w3.org/1999/xlink" content-type="arpha" xlink:type="simple">0DC4E382-7492-5A9C-8D3E-3EEB77072831</object-id><label>Figure 16.</label><caption><p>Microscopic structures of <italic><tp:taxon-name><tp:taxon-name-part taxon-name-part-type="genus" reg="Xylodon">Xylodon</tp:taxon-name-part><tp:taxon-name-part taxon-name-part-type="species" reg="granulans">granulans</tp:taxon-name-part></tp:taxon-name></italic> (holotype, CLZhao 17866) <bold>A</bold> basidiospores <bold>B</bold> basidia and basidioles <bold>C–E</bold> cystidia <bold>F</bold> a section of hymenium. Scale bars: 5 μm (<bold>A</bold>); 10 μm (<bold>B–F</bold>); 10 × 100 oil.</p></caption><graphic xmlns:xlink="http://www.w3.org/1999/xlink" xlink:href="mycokeys-115-087-g016.jpg" position="float" orientation="portrait" xlink:type="simple" id="oo_1278308.jpg"><uri content-type="original_file" xlink:type="simple">https://binary.pensoft.net/fig/1278308</uri></graphic></fig></tp:treatment-sec><tp:treatment-sec sec-type="etymology" id="SECID0ETFNM"><title>Etymology.</title><p><italic>Granulans</italic> (Lat.) refers to the granulated hymenial surface.</p></tp:treatment-sec><tp:treatment-sec sec-type="description" id="SECID0EAGNM"><title>Description.</title><p><bold><italic>Basidiomata</italic>.</bold> Basidiomata annual, resupinate, adnate, membranous, without odor or taste when fresh, up to 2.4 cm long, 1.3 cm wide, and 50–70 μm thick. Hymenial surface grandinioid, cream when fresh, white to slightly cream when dry. Sterile margin thin, indistinct, slightly cream, up to 1 mm.</p><p><bold><italic>Hyphal system</italic>.</bold> Monomitic; generative hyphae with clamp connections slightly encrusted with crystals amongst generative hyphae, hyaline, slightly thick-walled, frequently branched, interwoven, 2.0–2.5 μm in diam, <abbrev xmlns:xlink="http://www.w3.org/1999/xlink" xlink:title="Melzer’s reagent" id="ABBRID0ESGNM" xlink:type="simple">IKI</abbrev>–, <abbrev xmlns:xlink="http://www.w3.org/1999/xlink" xlink:title="Cotton Blue" id="ABBRID0EWGNM" xlink:type="simple">CB</abbrev>–; tissues unchanged in <abbrev xmlns:xlink="http://www.w3.org/1999/xlink" xlink:title="5% potassium hydroxide" id="ABBRID0E1GNM" xlink:type="simple">KOH</abbrev>.</p><p><bold><italic>Hymenium</italic>.</bold> Cystidia of two types: (1) Capitate cystidia in hymenium and subiculum, hyaline, slightly thick-walled, smooth, slightly constricted at the neck, with a globose head, 4.5–23.5 × 3.0–4.5 μm; (2) Clavate cystidia, slightly sinuous, hyaline, slightly thick-walled, smooth, 13.0–24.0 × 4.0–5.0 μm. Basidia clavate, slightly sinuous, with four sterigmata and a basal clamp connection, 9.0–12.0 × 3.5–4.5 μm; basidioles dominant, in shape similar to basidia, but slightly smaller. <bold><italic>Basidiospores</italic>.</bold> Broadly ellipsoid, some of them with an oily drop, hyaline, thin-walled, smooth, <abbrev xmlns:xlink="http://www.w3.org/1999/xlink" xlink:title="Melzer’s reagent" id="ABBRID0EJHNM" xlink:type="simple">IKI</abbrev>–, <abbrev xmlns:xlink="http://www.w3.org/1999/xlink" xlink:title="Cotton Blue" id="ABBRID0ENHNM" xlink:type="simple">CB</abbrev>–, (3.7–)3.8–4.2(–4.3) × (2.8–)2.9–3.3(–3.4) μm, L = 4.03 μm, W = 3.12 μm, Q = 1.29–1.29 (n = 60/2).</p></tp:treatment-sec><tp:treatment-sec sec-type="Other specimen examined" id="SECID0ERHNM"><title>Other specimen examined.</title><p>China • Yunnan Province, Honghe, Pingbian County, Daweishan National Nature Reserve, <named-content xmlns:xlink="http://www.w3.org/1999/xlink" content-type="dwc:verbatimCoordinates" xlink:type="simple"><named-content content-type="geo-json" specific-use="{&#34;type&#34;:&#34;Point&#34;,&#34;coordinates&#34;:[114.183333,28.700000]}" id="NCID0E1HNM" xlink:type="simple">28°42'N, 114°11'E</named-content></named-content>, evel. 1356 m asl., on fallen angiosperm branch, 1 August 2019, CLZhao 17804 (SWFC).</p></tp:treatment-sec></tp:taxon-treatment>
